# Supplementary material for: Explorations of avoidance and approach coping and perceived stress with a computer-based avatar task: detrimental effects of resignation and withdrawal
Source: PeerJ. 2021 Apr 15;9:e11265. doi: 10.7717/peerj.11265 (PMC8053377; doi:10.7717/peerj.11265)
Supplement: Supplemental Information 1 [file peerj-09-11265-s001.xlsx]

## Sheet: Sheet1
subject #	Gender	Ethnicity	Gender	Education	avatar	Brief COPE	1	2	3	4	5	6	7	8	9	10	11	12	13	14	15	16	17	18	19	20	21	22	23	24	25	26	27	28	PSS	1	2	3	4	5	6	7	8	9	10
1	F	2	F	12	21		4	4	3	3	2	4	4	4	4	2	3	2	1	4	4	4	4	4	4	3	4	4	4	3	2	2	1	3		3	3	3	4	2	2	2	3	3	2	27
2	F	4	F	12	18		3	4	4	3	2	1	4	4	3	2	2	1	2	3	3	4	4	3	2	1	4	4	4	2	2	1	1	3		3	2	4	2	3	1	2	3	2	2	24
3	F	4	F	14	12		3	4	3	3	2	2	3	2	4	1	1	1	1	4	4	4	3	2	1	2	2	2	2	1	2	1	1	3		3	3	4	2	2	4	2	2	3	2	27
4	F	4	F	12	25		3	4	2	2	4	3	3	1	2	2	3	4	4	4	2	3	2	2	4	3	3	2	3	3	4	4	2	3		4	4	4	2	1	3	1	2	3	3	27
5	F	4	F	12	14		3	4	2	4	4	3	3	3	3	1	2	1	1	2	3	3	3	3	2	1	3	3	3	2	2	1	2	2		2	1	3	3	3	2	2	3	2	1	22
6	F	1	F	12	19		2	3	3	4	4	1	2	2	3	1	2	1	1	4	4	4	3	4	4	1	2	2	2	1	2	1	1	3		2	2	4	3	1	3	2	0	4	2	23
7	F	1	F	12	26		3	4	2	3	2	1	3	2	2	1	3	1	3	4	3	3	2	4	2	1	3	3	2	2	3	1	2	3		3	4	4	2	1	3	2	2	4	3	28
8	F	4	F	12	24		2	1	3	4	3	1	2	3	4	1	3	3	4	4	2	1	2	4	3	1	2	2	4	1	1	3	1	4		3	4	4	2	2	3	2	2	2	3	27
9	F	4	F	15	25		2	2	2	3	1	4	4	4	3	1	1	1	2	3	2	2	3	3	1	3	4	4	4	1	4	1	2	2		1	3	4	2	3	2	3	3	2	2	25
10	F	4	F	14	22		2	3	3	3	4	2	4	4	3	3	2	2	2	2	3	3	3	3	4	2	4	4	4	2	3	2	2	2		2	1	2	3	2	2	3	2	2	1	20
11	F	4	F	15	13		3	3	4	3	2	4	2	3	3	1	2	2	1	3	4	3	4	4	3	3	2	3	3	1	2	2	1	1		0	1	3	3	3	2	2	3	1	2	20
12	F	4	F	12	20		3	4	4	3	4	4	4	4	3	1	2	1	1	2	3	4	4	4	2	3	4	4	3	1	1	1	1	1		1	0	3	2	3	0	4	3	0	1	17
13	F	2	F	12	9		4	4	4	3	4	3	4	3	2	3	2	1	1	2	4	4	4	4	4	3	3	3	4	1	2	1	1	2		2	1	2	4	4	0	4	4	4	0	25
14	F	1,3	F	13	21		3	4	3	3	4	1	2	2	3	1	1	1	2	3	3	4	3	4	4	1	2	2	4	1	3	1	1	2		3	1	3	3	1	1	4	3	2	1	22
15	M	1	M	14	26		2	3	3	3	4	4	3	2	3	2	2	1	2	2	2	2	3	3	4	4	2	2	2	1	2	1	3	2		3	3	4	3	3	3	2	2	2	2	27
16	M	4	M	12	23		3	3	3	4	4	1	4	3	3	2	1	1	1	2	3	3	4	4	4	1	4	4	4	4	4	1	1	3		1	2	3	3	3	1	2	3	2	2	22
17	M	4	M	12	15		3	4	3	2	3	4	2	3	3	2	2	1	2	1	3	3	3	3	4	4	3	3	4	2	2	1	2	1		2	1	3	3	3	1	3	4	1	2	23
18	M	4	M	15	14		4	3	4	4	4	1	3	2	3	1	1	2	2	3	3	3	4	3	3	3	3	2	3	1	1	2	2	3		3	3	3	2	3	3	2	1	3	2	25
19	M	4	M	12	11		2	4	4	4	3	3	2	3	4	1	2	1	1	1	4	3	4	4	3	1	3	2	3	2	1	1	1	3		2	1	3	3	4	0	3	4	1	1	22
20	M	4,6	M	12	23		3	2	2	4	4	1	2	2	4	1	2	1	3	4	2	4	2	4	4	1	2	2	4	1	3	1	4	4		2	2	4	3	2	1	3	2	1	2	22
21	M	1	M	12	26		4	3	3	2	3	2	3	3	3	2	2	1	2	3	3	3	4	3	2	2	2	3	4	2	3	1	2	3		3	3	4	2	2	3	2	2	2	4	27
22	M	4	M	12	24		4	4	3	3	2	4	4	4	4	2	2	1	1	1	3	3	2	2	2	2	3	3	3	2	2	1	1	2		2	2	4	3	2	1	3	2	1	1	21
23	M	2,5	M	13.5	21		4	4	3	4	3	2	2	3	3	1	4	3	2	4	4	4	4	4	3	2	2	2	3	1	2	3	2	2		3	2	3	4	1	2	1	3	4	1	24
24	M	4	M	13	29		4	4	4	3	2	1	3	3	3	1	1	1	2	2	3	3	4	3	1	3	4	3	4	1	2	1	2	2		3	3	4	3	3	2	3	3	2	1	27
25	M	4	M	12	14		3	3	2	3	4	1	3	3	4	1	3	2	2	4	3	2	2	4	4	1	3	3	4	1	4	2	2	2		2	2	3	2	2	2	3	2	1	0	19
26	M	2,4	M	12	22		4	4	3	4	3	2	3	2	3	1	2	1	1	1	4	4	3	4	3	2	2	2	3	1	2	1	1	2		2	3	2	4	3	2	3	3	3	2	27
27	M	4	M	13	21		3	3	2	4	4	1	1	2	3	1	2	3	1	2	3	3	2	3	4	2	2	2	3	1	2	3	2	3		3	3	3	3	2	2	4	2	3	2	27
28	M	4	M	13	9		3	4	2	3	4	1	2	4	1	1	4	1	4	4	4	4	2	4	4	1	4	4	4	1	4	1	4	4		1	2	2	3	1	2	3	3	2	1	20
29	M	1,4	M	12	18		3	2	3	2	2	4	3	4	4	2	1	1	2	1	3	2	4	4	2	3	3	3	4	2	3	1	2	3		4	4	4	1	2	3	1	1	2	4	26
30	M	1	M	14	27		4	4	4	4	4	3	2	2	3	1	4	2	1	4	4	4	4	4	4	2	3	2	4	1	2	2	1	4		2	3	3	4	3	2	2	2	2	3	26
31	M	4	M	12	5		3	4	4	4	4	4	4	4	4	1	4	1	1	1	1	3	4	4	4	4	4	4	4	1	1	1	1	1		0	0	2	4	4	0	4	4	0	0	18
32	F	1,4	F	12	13		4	4	4	4	4	1	4	4	3	1	2	1	1	4	4	4	3	3	3	1	4	4	3	1	3	1	1	2		2	3	4	2	2	3	2	2	1	3	24
33	m	4,other	m	12	15		1	1	1	4	2	4	4	4	4	2	3	1	1	3	3	4	4	4	4	3	4	4	4	3	2	1	1	2		3	2	4	4	2	2	1	3	1	3	25
34	m	4	m	12	8		4	4	4	4	4	4	4	4	4	1	3	3	1	2	4	4	4	4	4	3	4	4	4	1	2	2	1	3		3	3	2	4	4	1	1	4	2	2	26
35	f	1	f	12	13		4	4	4	4	3	2	4	4	4	3	4	1	2	3	4	4	4	3	3	2	4	4	4	3	4	1	1	3		3	2	3	3	3	3	2	2	3	3	27
36	f	4	f	12	17		4	4	4	2	4	1	3	4	4	1	1	1	1	2	4	4	4	2	4	1	3	4	3	1	2	1	1	2		2	0	1	4	3	0	4	4	1	0	19
37	f	1,4	f	12	13		4	4	4	3	3	2	3	2	1	1	2	1	2	2	3	3	4	3	3	2	2	2	2	1	1	1	1	2		2	2	1	3	3	0	3	3	2	1	20
38	f	2,4	f	12	21		3	3	3	3	2	1	2	4	3	1	2	1	1	2	2	3	3	2	2	1	2	2	2	1	2	1	1	2		3	2	3	2	1	1	1	2	1	1	17
39	f	4	f	12	18		3	3	3	4	2	4	2	3	3	1	1	2	1	2	3	2	3	4	2	4	2	3	4	1	2	2	1	2		2	1	3	3	3	2	3	4	2	1	24
40	f	1,4	f	14	26		2	3	2	3	1	1	2	3	4	1	2	1	2	4	2	3	2	3	1	1	2	3	4	1	2	1	2	3		3	2	4	2	1	2	3	2	1	2	22
41	f	2	f	14	13		3	3	2	2	1	3	4	4	4	2	1	2	1	1	3	2	3	3	1	3	4	4	3	2	3	2	1	2		3	3	4	3	4	2	2	3	2	1	27
42	m	4	m	12	19		2	1	2	3	4	1	3	4	3	1	2	1	1	2	3	2	2	3	4	1	2	4	3	1	3	1	1	2		1	2	2	3	4	1	2	3	1	1	20
43	f	1	f	12	25		4	3	2	2	2	2	3	1	4	3	1	1	2	4	3	2	2	3	1	2	1	1	4	4	2	1	2	3		2	3	4	3	0	2	3	2	3	4	26
44	m	1,5	m	12	21		4	4	4	4	4	1	3	4	4	1	2	1	1	4	4	4	4	4	4	2	4	4	4	1	3	1	2	3		2	1	3	3	3	3	4	3	2	0	24
45	f	4	f	12	19		4	4	4	4	3	1	2	3	4	1	3	1	1	3	4	4	4	4	3	1	3	3	4	1	2	1	1	2		2	2	3	3	3	3	3	3	1	2	25
46	f	1	f	12	12		2	2	3	3	4	1	3	3	3	1	3	1	2	4	2	2	2	3	4	1	3	4	4	1	3	1	2	3		3	4	4	1	2	4	3	2	0	2	25
47	f	4	f	12	28		4	4	4	3	3	1	1	2	3	3	4	3	3	3	3	3	3	3	3	1	1	1	3	2	1	3	2	3		2	2	3	3	2	2	3	3	2	1	23
48	f	2	f	12	13		3	4	4	4	4	2	4	4	4	2	2	1	2	2	3	3	3	4	4	2	4	4	4	1	2	1	2	2		4	4	4	4	3	2	3	3	2	1	30
49	f	4,6	f	12	20		3	3	3	4	4	1	2	2	3	1	2	2	1	4	3	3	2	3	4	1	2	2	4	1	2	1	1	2		1	3	4	1	2	2	1	2	2	2	20
50	f	4	f	12	22		4	4	3	2	3	1	4	3	3	2	1	1	2	2	4	4	3	3	2	1	4	4	3	2	1	1	2	1		1	1	3	3	2	1	2	4	2	1	20
51	f	4	f	12	15		2	3	2	3	3	2	2	2	3	1	1	1	2	2	2	2	3	3	2	1	2	2	3	1	2	1	1	1		2	1	3	3	2	2	3	2	1	1	20
52	f	4	f	12	24		3	4	3	3	3	4	4	4	4	1	2	1	1	3	4	3	2	3	2	4	4	4	4	1	4	1	1	2		3	3	4	3	2	1	3	1	1	0	21
53	m	1	m	14	14		3	3	2	3	3	2	3	3	3	2	3	2	2	1	3	3	3	2	2	1	2	3	3	3	1	2	3	2		3	2	4	2	2	1	2	3	3	1	23
54	m	1	m	12	25		3	3	4	3	2	1	2	3	3	1	2	1	2	4	3	3	3	3	2	1	2	2	4	2	1	1	3	3		3	3	4	1	1	3	2	2	1	3	23
55	f	4	f	12	30		4	4	4	3	4	1	3	3	4	2	3	1	2	3	3	2	3	3	4	2	3	3	4	2	3	1	2	2		2	1	3	3	2	1	3	3	2	1	21
56	f	1	f	12	21		3	3	4	4	4	4	4	3	3	1	3	1	1	2	4	4	4	3	3	3	4	4	4	2	3	1	1	1		2	3	3	3	1	1	2	3	2	2	22
57	f	2	f	12	17		3	3	4	4	4	1	2	3	4	1	1	1	2	4	3	3	4	3	4	1	2	2	4	1	2	1	1	4		1	2	3	1	2	1	3	2	0	2	17
58	f	2,4	f	14	26		4	4	4	2	4	3	3	4	4	1	2	2	1	4	4	4	3	2	3	3	3	4	4	1	2	2	1	4		2	3	4	3	0	2	1	1	3	2	21
59	f	4	f	12	30		4	4	2	4	3	1	2	3	4	1	2	1	1	3	3	3	2	3	2	3	3	3	4	1	3	1	1	2		2	1	4	3	2	2	3	2	3	1	23
60	f	4	f	12	12		3	4	4	3	4	3	3	3	4	1	3	1	3	2	3	4	4	3	4	4	3	3	3	2	2	1	1	2		1	2	2	3	3	2	4	2	2	0	21
61	f	1	f	14	14		3	3	4	4	2	4	3	3	3	1	3	1	1	2	3	2	3	3	2	4	4	3	4	1	2	1	1	2		3	2	4	3	2	3	2	4	0	1	24
62	f	1	f	14	18		2	2	1	4	3	2	2	1	3	1	2	2	2	3	3	2	2	4	1	2	2	2	3	1	2	2	2	2		2	3	3	2	2	3	1	3	2	1	22
63	m	1	m	16	20		4	3	4	4	3	4	3	4	4	1	2	1	2	2	3	4	3	4	2	4	2	3	3	1	3	1	3	2		2	3	2	3	2	1	2	3	2	2	22
64	m	4	m	12	15		4	4	4	4	2	4	2	2	4	1	1	2	1	1	4	4	4	4	2	4	2	2	4	1	1	2	1	1		2	0	3	3	1	1	3	3	3	3	22
65	f	1,4	f	13	21		3	4	4	3	2	1	2	3	3	1	1	1	2	3	3	4	4	3	2	1	2	2	3	1	1	1	1	3		3	2	3	2	2	1	2	3	2	1	21
66	f	1	f	17	18		4	3	3	2	2	3	4	4	4	3	2	1	2	2	3	3	2	3	1	3	3	4	3	2	2	1	2	2		2	2	3	3	3	1	4	2	2	1	23
67	f	1	f	12	17		4	3	4	4	2	1	4	4	4	1	1	2	1	4	3	3	4	4	2	1	4	4	3	1	2	2	1	2		2	3	4	2	2	4	3	2	3	3	28
68	f	4	f	12	26		3	3	4	3	4	2	3	3	4	1	3	3	1	4	3	3	2	3	4	2	3	3	4	1	2	3	1	3		3	3	4	2	2	1	2	2	3	3	25
69	m	1	m	14	14		3	4	4	3	3	4	3	3	4	2	2	1	2	1	3	3	3	2	3	1	3	3	2	2	2	1	1	2		1	1	2	4	3	1	3	3	1	1	20
70	f	2,4	f	12	26		2	2	3	3	4	4	3	3	2	1	3	1	2	3	3	3	2	3	4	4	3	3	3	3	3	1	3	4		3	3	3	2	4	2	2	3	3	1	26
71	f	4	f	12	14		4	4	3	4	4	2	4	3	2	1	1	1	1	2	3	4	3	4	1	1	3	1	2	1	1	1	1	2		2	1	3	3	2	1	3	3	2	0	20
72	f	1,4	f	13	24		3	4	3	2	2	3	4	4	3	2	2	1	2	3	4	4	3	2	1	3	4	4	4	2	3	1	2	3		3	3	4	2	2	3	2	4	3	3	29
73	f	1	f	12	16		4	4	3	4	4	1	1	2	4	2	1	2	2	3	4	4	3	4	4	1	1	2	4	2	1	2	1	3		3	4	4	2	1	4	3	2	3	4	30
74	f	4	f	12	12		3	4	4	4	1	3	3	2	2	1	1	1	1	2	4	4	3	3	1	1	3	4	2	1	3	1	1	1		2	0	3	4	3	1	4	4	1	0	22
75	f	6	f	12	26		4	4	3	4	1	1	4	4	4	3	4	1	2	4	4	4	3	3	2	1	4	4	4	3	4	1	2	4		4	3	4	2	2	3	4	2	3	3	30
76	m	2	m	12	23		4	3	3	4	3	1	3	2	4	1	2	1	1	4	4	3	3	4	3	1	2	3	4	1	3	1	1	2		1	1	3	3	2	1	4	3	0	0	18
77	m	4	m	12	12		3	4	3	4	4	1	2	2	2	1	1	2	2	3	3	3	3	4	4	1	2	2	3	1	1	2	2	3		3	3	3	2	1	3	3	2	3	3	26
78	f	4	f	12	14		3	4	2	2	3	1	3	4	3	1	1	3	1	3	3	4	2	3	2	3	4	4	4	1	1	3	2	3		1	3	4	2	2	2	3	2	0	3	22
79	f	5	f	12	24		3	4	3	3	3	4	4	4	3	1	4	2	2	3	4	3	3	2	2	3	4	4	4	2	4	2	1	4		3	3	4	4	2	1	2	2	3	2	26
80	f	1	f	12	24		3	4	4	2	2	1	3	3	3	2	2	1	1	2	3	3	4	3	2	1	3	3	3	2	3	1	2	2		2	2	2	3	3	2	2	3	4	2	25
81	f	4	f	15	13		4	4	4	4	2	1	4	4	3	1	2	1	1	2	4	4	4	4	2	3	4	4	3	1	2	1	1	2		2	2	2	4	3	1	4	4	1	1	24
82	f	3,4	f	13	18		4	4	3	2	2	2	2	3	3	1	1	1	1	2	3	4	3	2	1	2	2	3	3	2	2	1	1	2		2	3	4	2	2	2	2	2	3	2	24
83	f	1	f	14	8		3	3	3	4	2	2	2	2	3	1	1	1	1	2	4	3	3	3	2	1	2	2	2	1	2	1	1	1		0	1	2	3	3	2	3	2	1	1	18
84	f	4	f	12	17		4	3	4	4	4	3	4	3	4	3	2	1	1	4	4	3	3	4	3	3	4	3	4	2	4	1	1	2		3	4	4	3	1	2	3	3	4	3	30
85	m	1	m	14	7		3	1	2	3	2	2	3	3	2	1	1	1	1	1	3	3	3	2	2	2	3	3	2	1	1	1	1	2		2	1	2	3	3	1	3	3	2	1	21
86	f	1	f	16	20		4	4	4	4	2	4	4	4	4	2	4	2	1	4	4	4	4	4	4	4	4	4	4	2	4	2	1	2		3	4	2	3	1	3	2	4	2	2	26
87	f	4	f	12	26		2	3	3	4	3	1	2	2	4	1	1	2	2	2	2	3	2	4	3	3	2	2	4	1	2	2	1	1		2	2	3	3	2	1	3	2	0	1	19
88	f	1	f	14	25		3	3	2	3	2	2	2	3	3	1	2	1	1	2	3	3	2	2	2	1	2	3	2	1	2	1	1	2		2	1	3	2	2	1	2	2	2	2	19
89	f	4	f	12	12		3	4	4	4	2	2	4	4	4	2	2	2	2	1	4	4	4	4	3	2	4	4	4	2	3	2	2	1		2	1	3	3	2	2	2	2	1	2	20
90	f	4	f	12	23		3	2	2	2	3	1	1	2	2	1	1	1	2	2	2	2	2	2	2	1	2	2	2	1	1	1	1	1		1	2	4	2	2	3	2	2	3	2	23
91	f	4	f	14	17		2	3	1	4	4	1	3	3	4	1	3	3	2	4	3	3	2	4	3	1	3	3	4	1	4	2	2	2		3	4	4	1	2	1	1	0	2	2	20
92	f	4	f	14	28		2	3	2	3	4	2	4	4	3	1	4	1	2	3	2	3	3	4	4	1	4	4	3	1	4	1	2	2		3	4	4	2	0	3	4	0	3	3	26
93	f	4	f	14	16		3	3	3	2	2	3	3	3	3	2	2	1	2	3	3	3	3	2	2	3	3	3	3	2	3	1	2	3		3	2	3	2	3	2	3	2	2	2	24
94	f	4	f	14	24		4	4	4	4	4	3	3	4	4	1	3	1	1	2	4	4	4	2	4	4	4	4	4	2	3	1	1	2		1	0	1	4	4	1	4	4	0	0	19
95	f	4	f	12	22		3	3	3	3	2	2	4	2	3	1	3	1	1	2	3	2	3	2	2	2	3	3	4	2	3	1	1	1		2	1	2	3	3	0	2	3	2	2	20
96	f	1	f	12	14		3	3	3	2	4	2	2	2	4	1	2	1	2	3	3	3	3	3	3	2	1	1	3	1	2	1	1	2		3	3	4	2	3	2	3	3	2	2	27
97	f	4	f	14	14		2	3	2	2	3	1	4	4	3	1	1	1	2	4	3	2	2	2	2	1	2	4	4	1	4	1	1	4		3	3	4	1	1	3	3	2	3	2	25
98	f	1	f	12	28		2	2	2	2	3	4	3	3	1	1	1	1	3	4	3	2	1	1	1	4	2	3	2	1	2	1	1	4		4	4	4	1	0	3	1	2	2	3	24
99	m	4	m	15	15		4	3	4	4	4	2	2	3	4	1	2	3	1	4	3	4	4	4	4	2	2	3	4	1	2	1	1	1		2	3	4	4	3	1	3	2	0	1	23
100	f	4	f	12	14		4	4	4	3	3	1	4	3	4	1	1	1	1	2	4	4	4	4	3	1	4	4	4	1	2	1	1	2		1	1	3	3	2	1	3	2	1	0	17
	Hispanic	1
	African-Am	2
	South Asian	3
	Caucasian	4
	East Asian	5
	Other	6
